# Supplementary material for: Extending the Scope of the New Variant of the Castagnoli–Cushman Cyclocondensation onto o-Methyl Benzoic Acids Bearing Various Electron-Withdrawing Groups in the α-Position
Source: Molecules. 2022 Oct 25;27(21):7211. doi: 10.3390/molecules27217211 (PMC9659198; doi:10.3390/molecules27217211)
Supplement: Supplementary file 1 [file molecules-27-07211-s001.zip]

Archive with 1 entries (1 files):
- molecules-1958585-supplementary.pdf
